# Supplementary material for: A Descriptive Whole-Genome Transcriptomics Study in a Stem Cell-Based Tool Predicts Multiple Tissue-Specific Beneficial Potential and Molecular Targets of Carnosic Acid
Source: Int J Mol Sci. 2023 Apr 29;24(9):8077. doi: 10.3390/ijms24098077 (PMC10179098; doi:10.3390/ijms24098077)
Supplement: Supplementary file 1 [file ijms-24-08077-s001.zip]

Archive with 4 entries (4 files):
- Figure S1.pdf
- Figure S2.pdf
- Supplementary File S1.xlsx
- Supplementary File S2.xlsx
