# Supplementary material for: A Descriptive Whole-Genome Transcriptomics Study in a Stem Cell-Based Tool Predicts Multiple Tissue-Specific Beneficial Potential and Molecular Targets of Carnosic Acid
Source: Int J Mol Sci. 2023 Apr 29;24(9):8077. doi: 10.3390/ijms24098077 (PMC10179098; doi:10.3390/ijms24098077)
Supplement: Supplementary file 1 [file ijms-24-08077-s001.zip › Supplementary File S1.xlsx]

## Sheet: KEGG pathway enrichment
Pathway	Total	Expected	Hits	P.Value	FDR
Protein digestion and absorption	90	5.7	23	4.81e-09	1.53e-06
ECM-receptor interaction	82	5.19	19	5.63e-07	8.95e-05
PI3K-Akt signaling pathway	354	22.4	44	1.04e-05	0.000919
Focal adhesion	199	12.6	26	0.000317	0.0168
TNF signaling pathway	110	6.97	17	0.000507	0.0202
MAPK signaling pathway	295	18.7	31	0.00354	0.0866
AGE-RAGE signaling pathway in diabetic complications	100	6.33	14	0.00398	0.0905
TGF-beta signaling pathway	92	5.83	13	0.00501	0.0983
p53 signaling pathway	72	4.56	11	0.00525	0.0983
Insulin resistance	108	6.84	13	0.0185	0.278
ABC transporters	45	2.85	7	0.0218	0.289
Apoptosis	136	8.61	15	0.0247	0.315
Signaling pathways regulating pluripotency of stem cells	139	8.8	15	0.0294	0.346
PPAR signaling pathway	74	4.69	9	0.043	0.425

## Sheet: Enriched pathways and DEGs
Protein digestion and absorption			ECM-receptor interaction			PI3K-Akt signaling pathway			Focal adhesion			TNF signaling pathway			MAPK signaling pathway			AGE-RAGE signaling pathway in diabetic complications			TGF-beta signaling pathway			p53 signaling pathway			Insulin resistance			ABC transporters			Apoptosis			Signaling pathways regulating pluripotency of stem cells			PPAR signaling pathway
DPP4	3.39		COL6A5	-2.05		COL6A5	-2.05		COL6A5	-2.05		VEGFC	2.35		KITLG	6.32		COL1A2	-2.47		TGFBR1	-2.44		BCL2L1	2.87		CD36	3.77		ABCG1	12.1		BCL2L1	2.87		FGF2	2.33		CD36	3.77
ATP1B3	2.94		COL1A2	-2.47		COL1A2	-2.47		COL1A2	-2.47		ATF4	2.08		ANGPT1	3.25		COL4A2	-2.8		BMP4	-2.8		CASP8	-2.09		PCK2	2.38		ABCA1	7.47		ATF4	2.08		FGFR1	-2.24		PCK2	2.38
SLC8A1	2.49		COL6A2	-2.53		COL6A2	-2.53		COL6A2	-2.53		CREB3	2.06		EFNA5	3.21		COL3A1	-3.18		INHBE	5.03		GADD45A	3.1		CREB3	2.06		ABCC2	5.96		JUN	-2.5		FGFR2	-5.65		GK	2.17
SLC3A2	2.39		COL2A1	-2.56		COL2A1	-2.56		COL2A1	-2.56		CREB3L1	-2.31		EREG	2.98		COL4A1	-5.65		RGMB	3.86		PMAIP1	2.89		CREB3L1	-2.31		ABCA5	2.39		TRAF1	2.15		CTNNB1	-3.59		CPT1A	2.88
SLC3A1	2.01		COL9A2	-2.73		COL9A2	-2.73		COL9A2	-2.73		CREB3L2	-2.69		VEGFC	2.35		COL1A1	-9.64		GREM1	3.46667		CYCS	2.11		CREB3L2	-2.69		ABCA12	2.25		CFLAR	2.06		LIF	-2.92		PLIN2	5.43
COL6A5	-2.05		COL6A1	-2.76		COL6A1	-2.76		COL6A1	-2.76		JUN	-2.5		FGF2	2.33		VEGFC	2.35		SMURF2	2.74		RRM2	2.36		FOXO1	-4.08		TAP1	2.15		CASP8	-2.09		WNT5A	2.65		ME1	4.11
COL1A2	-2.47		COL4A2	-2.8		COL4A2	-2.8		COL4A2	-2.8		CCL20	2.9		MET	2.25		JUN	-2.5		ID1	-2.61		PERP	3.27		RPS6KA2	2.46		ABCC1	2.08		FOS	-2.29		FZD6	-2.08		FABP5	3.32
COL10A1	-2.51		COL4A1	-5.65		COL4A1	-5.65		COL4A1	-5.65		PTGS2	2.75		ERBB3	2.22		CXCL8	9.22		BMPR2	-3.14		SFN	3.09		TRIB3	5.52					GADD45A	3.1		BMP4	-2.8		FABP3	3.23
COL6A2	-2.53		COL1A1	-9.64		COL1A1	-9.64		COL1A1	-9.64		TNFAIP3	2.25		ATF4	2.08		AGTR1	2.16		FMOD	-3.54		TP53I3	2.91		PRKAG2	3.25					PMAIP1	2.89		AXIN2	-4.1		SCP2	2.44
COL2A1	-2.56		CD36	3.77		ITGA2	2.53		ITGA2	2.53		TRAF1	2.15		AREG	-2.17		TGFBR1	-2.44		PITX2	-3.55		SERPINB5	2.06		CPT1A	2.88					CYCS	2.11		INHBE	5.03
COL9A2	-2.73		CD44	3.45		LAMA1	2.07		LAMA1	2.07		CFLAR	2.06		FGFR1	-2.24		FOXO1	-4.08		SMAD7	-3.55		SESN3	-2.1		GFPT1	2.01					CTSL	4.58		ID1	-2.61
COL6A1	-2.76		ITGA2	2.53		TNXB	2.02		TNXB	2.02		JUNB	-2.08		NR4A1	-3.16		PLCD4	-2.02		DCN	-3.9					MLXIP	-2.01					CTSV	3.97		BMPR2	-3.14
COL4A2	-2.8		LAMA1	2.07		ITGA10	-2.18		ITGA10	-2.18		CASP8	-2.09		PDGFRA	-3.33		EGR1	-3.49		ID3	-12.49					PPP1R3B	-2.4					CTSK	-2.15		ID3	-12.49
COL5A2	-3.06		TNXB	2.02		LAMA2	-2.7		LAMA2	-2.7		TRAF5	-2.12		FGFR2	-5.65		NOX4	-5.93														CASP6	2.04		SKIL	-2.37
COL3A1	-3.18		ITGA10	-2.18		ITGA11	-6.47		ITGA11	-6.47		FOS	-2.29		PDGFRB	-7.75																	LMNB2	-2.45		TBX3	-3.69
COL15A1	-4.74		LAMA2	-2.7		THBS2	-6.5		THBS2	-6.5		MMP14	-2.37		RAC2	2.62
COL12A1	-4.83		ITGA11	-6.47		COMP	-37.75		COMP	-37.75		LIF	-2.92		JUN	-2.5
COL5A1	-5.18		THBS2	-6.5		KITLG	6.32		VEGFC	2.35					FLNA	-2.935
COL4A1	-5.65		COMP	-37.75		ANGPT1	3.25		MET	2.25					FOS	-2.29
ELN	-6.06					EFNA5	3.21		PDGFRA	-3.33					GADD45A	3.1
COL1A1	-9.64					EREG	2.98		PDGFRB	-7.75					TGFBR1	-2.44
COL11A1	-14.14					BCL2L1	2.87		RAC2	2.62					HSPA1A	2.52
SLC7A8	-24.35					PCK2	2.38		MYL9	-2.34					RPS6KA2	2.46
						VEGFC	2.35		JUN	-2.5					RASA1	2.36
						FGF2	2.33		FLNA	-2.935					MAPKAPK3	2.1
						MET	2.25		CTNNB1	-3.59					IRAK1	-2.06
						ERBB3	2.22								HSPB1	-2.12
						ATF4	2.08								PPM1B	-2.17
						SGK1	2.08								SRF	-2.57
						CREB3	2.06								MAP3K4	-2.77
						CDC37	2.03								MRAS	-3.39
						IL6R	-2.09
						HSP90B1	-2.1
						GNB4	-2.13
						AREG	-2.17
						FGFR1	-2.24
						CREB3L1	-2.31
						IFNA13	-2.55
						CREB3L2	-2.69
						NR4A1	-3.16
						PDGFRA	-3.33
						FGFR2	-5.65
						PDGFRB	-7.75
						PRLR	-44.08
