# Supplementary material for: A Descriptive Whole-Genome Transcriptomics Study in a Stem Cell-Based Tool Predicts Multiple Tissue-Specific Beneficial Potential and Molecular Targets of Carnosic Acid
Source: Int J Mol Sci. 2023 Apr 29;24(9):8077. doi: 10.3390/ijms24098077 (PMC10179098; doi:10.3390/ijms24098077)
Supplement: Supplementary file 1 [file ijms-24-08077-s001.zip › Supplementary File S2.xlsx]

## Sheet: Generic Zero-order Nodes
Id	Label	Degree	Expression	Betweenness
1958	EGR1	58	-3.49	27492.6
1499	CTNNB1	33	-3.59	14852.7
3725	JUN	31	-2.5	14558
2353	FOS	25	-2.29	8703.24
10289	EIF1B	18	2.56	5628.15
3309	HSPA5	18	2.51	5214.9
841	CASP8	16	-2.09	5553.78
2697	GJA1	15	-2.73	4811.86
3164	NR4A1	15	-3.16	4774.45
2810	SFN	15	3.09	4332.07
8878	SQSTM1	14	3.49	3831.21
5591	PRKDC	14	2.18	3796.72
23043	TNIK	13	2.53	2246.29
1107	CHD3	12	-2.06	4631.22
6310	ATXN1	12	-2.24	3784.57
23327	NEDD4L	12	2.52	3566.73
468	ATF4	12	2.08	3388.62
11140	CDC37	12	2.03	3126.85
54984	PINX1	11	2.31	3995.39
4869	NPM1	11	2	3745.3
7431	VIM	11	-2.94	3466.39
2247	FGF2	10	2.33	2437.64
8850	KAT2B	10	-2.45	2420.89
64750	SMURF2	10	2.74	2334.55
4092	SMAD7	10	-3.55	2287.56
6498	SKIL	10	-2.37	2135.82
5111	PCNA	9	2.75	3416.65
1191	CLU	9	-3.62	2413.96
81631	MAP1LC3B	9	3.62	2326.07
960	CD44	9	3.45	2321.09
598	BCL2L1	9	2.87	1853.48
3726	JUNB	9	-2.08	1223.21
9734	HDAC9	8	2.29	5015.63
871	SERPINH1	8	-2.01	2723.6
3159	HMGA1	8	4.19	2222.38
2065	ERBB3	8	2.22	1969.61
3856	KRT8	8	-2.08	1916.17
7421	VDR	8	-2.95	1838.28
4780	NFE2L2	8	-2.32	1722.15
7046	TGFBR1	8	-2.44	1522.47
7704	ZBTB16	8	-3.2	1033.24
8061	FOSL1	8	3.28	894.7
7185	TRAF1	8	2.15	608.44
1647	GADD45A	7	3.1	2504.69
56288	PARD3	7	2.2	2319.03
2006	ELN	7	-6.06	2112.89
1831	TSC22D3	7	-2.34	2110.67
54205	CYCS	7	2.11	1716.19
27101	CACYBP	7	2.51	1570.13
3315	HSPB1	7	-2.12	1535.13
6722	SRF	7	-2.57	1498.65
3660	IRF2	7	2	1473.96
5110	PCMT1	7	2.21	1201.2
861	RUNX1	7	-4.04	959.37
5451	POU2F1	7	-2.19	726.88
659	BMPR2	7	-3.14	287.81
30008	EFEMP2	6	-2.56	1848.28
928	CD9	6	3.53	1692.7
1410	CRYAB	6	-4.08	1600.62
4176	MCM7	6	2.17	1321.65
7295	TXN	6	2.64	1266.37
440	ASNS	6	3.71	1171.94
4323	MMP14	6	-2.37	1160.48
2078	ERG	6	-2.39	1102.9
467	ATF3	6	2.58	1083.28
7184	HSP90B1	6	-2.1	1069.4
5584	PRKCI	6	-2.33	654.95
3654	IRAK1	6	-2.06	570.43
3576	CXCL8	6	9.22	518.39
6925	TCF4	6	-4.89	337.79
7320	UBE2B	5	2.42	1929.69
7077	TIMP2	5	-2.14	1480.15
6446	SGK1	5	2.08	1344.97
8445	DYRK2	5	-2.54	1236.54
6520	SLC3A2	5	2.39	1126.19
1634	DCN	5	-3.9	1070.89
10133	OPTN	5	2.21	953.95
10197	PSME3	5	-2.08	849.87
3397	ID1	5	-2.61	781.03
5932	RBBP8	5	2.8	689
301	ANXA1	5	2.18	685.64
7128	TNFAIP3	5	2.25	582.78
1277	COL1A1	5	-9.64	470.07
2316	FLNA	5	-2.935	363.39
3673	ITGA2	5	2.53	333.71
3399	ID3	5	-12.49	260.16
2729	GCLC	5	2.92	207
11235	PDCD10	4	2.21	1686.52
5495	PPM1B	4	-2.17	1421.89
1674	DES	4	-2.66	1278.39
9638	FEZ1	4	2.08	1269
5308	PITX2	4	-3.55	1167.6
22974	TPX2	4	2.07	1149.46
6678	SPARC	4	-2.25	1025.94
1278	COL1A2	4	-2.47	982.25
5954	RCN1	4	2.93	761.84
3984	LIMK1	4	-2.19	743.75
2308	FOXO1	4	-4.08	741.33
2289	FKBP5	4	-2.33	725.6
10488	CREB3	4	2.06	719.11
5695	PSMB7	4	2.08	631.27
4233	MET	4	2.25	601.95
51567	TDP2	4	2.42	583.75
5317	PKP1	4	-2.03	571.2
2805	GOT1	4	2.81	563.7
7345	UCHL1	4	2.77	550.58
79711	IPO4	4	2.21	490.83
3656	IRAK2	4	6.16	455.09
140809	SRXN1	4	2.66	444.12
10783	NEK6	4	-2.51	415.26
57506	MAVS	4	-3.54	368.28
5052	PRDX1	4	2.28	341.98
3868	KRT16	4	2.14	291.22
675	BRCA2	4	3.82	289.86
2263	FGFR2	4	-5.65	255.22
7296	TXNRD1	4	5.56	250.31
10533	ATG7	4	2.07	214.25
8837	CFLAR	4	2.06	208.84
2260	FGFR1	4	-2.24	184.6
124512	METTL23	4	2.46	176.56
2730	GCLM	4	2.39	27.78
90441	ZNF622	3	2.13	2106
847	CAT	3	2.12	1289.87
5997	RGS2	3	-22.31	1268
22943	DKK1	3	2.14	847
7091	TLE4	3	-2.2	677.93
3861	KRT14	3	2.44	593.05
2710	GK	3	2.17	539.17
1063	CENPF	3	2.07	536.87
59	ACTA2	3	-4.44	500.02
5621	PRNP	3	3.29	499.48
22926	ATF6	3	2.56	485.15
23022	PALLD	3	-3.08	483.64
4133	MAP2	3	7.84	472.07
1537	CYC1	3	2.05	469.96
27338	UBE2S	3	-3.9	451.07
1523	CUX1	3	-2.61	437.55
1062	CENPE	3	2.01	434
1959	EGR2	3	-5.13	424
5743	PTGS2	3	2.75	424
3313	HSPA9	3	2.49	367.71
4131	MAP1B	3	2.21	354.72
6303	SAT1	3	2.79	326.18
3603	IL16	3	-3.195	323.86
7706	TRIM25	3	2.11	323.28
5327	PLAT	3	5.47	310
5479	PPIB	3	-2.77	309.38
23287	AGTPBP1	3	2.05	302.5
29968	PSAT1	3	4.09	286.37
7169	TPM2	3	-2.05	272
6731	SRP72	3	-2.44	263.08
5366	PMAIP1	3	2.89	262.88
10808	HSPH1	3	2.78	224.43
1390	CREM	3	2.18	212.26
6890	TAP1	3	2.15	201.97
9873	FCHSD2	3	-3.46	174.34
4147	MATN2	3	-21.98	154.83
8894	EIF2S2	3	2.17	135.66
6648	SOD2	3	7.92	98.94
7188	TRAF5	3	-2.12	88.09
8887	TAX1BP1	3	2.03	66.37
839	CASP6	3	2.04	58.49
6938	TCF12	3	-2.25	29.51
3075	CFH	3	-2.85	27.92
5159	PDGFRB	3	-7.75	27.09
4094	MAF	3	-5.43	22.71
3730	ANOS1	3	-2.77	10.46
11168	PSIP1	2	3.06	846
2512	FTL	2	2.61	846
2934	GSN	2	-2.04	846
2717	GLA	2	2.18	846
4628	MYH10	2	-3.02	835.48
1280	COL2A1	2	-2.56	736.94
1307	COL16A1	2	-2.15	433.97
6386	SDCBP	2	3.03	424
471	ATIC	2	2.28	424
1462	VCAN	2	-7	424
10135	NAMPT	2	5.86	424
10040	TOM1L1	2	2.18	424
3069	HDLBP	2	-2.3	424
5592	PRKG1	2	-2.45	424
64151	NCAPG	2	3.34	424
1295	COL8A1	2	-2.71	424
716	C1S	2	-5.05	424
633	BGN	2	-3.99	424
5226	PGD	2	3.35	424
4688	NCF2	2	2.02	424
79745	CLIP4	2	3.31	424
2272	FHIT	2	2.24	424
1291	COL6A1	2	-2.76	424
51752	ERAP1	2	2.14	424
3295	HSD17B4	2	2.02	424
9377	COX5A	2	2.07	424
51510	CHMP5	2	2.04	424
130507	UBR3	2	2.14	424
5504	PPP1R2	2	-2.03	424
7162	TPBG	2	2.95	424
5587	PRKD1	2	-2.15	416.62
1301	COL11A1	2	-14.14	328.22
83540	NUF2	2	-2.1	323.25
19	ABCA1	2	7.47	306.83
51339	DACT1	2	-2.44	294.4
55746	NUP133	2	2.21	286.24
5091	PC	2	-2.33	264.49
2120	ETV6	2	-2.99	211.35
2239	GPC4	2	-3.54	166.63
9590	AKAP12	2	12.03	152.51
115207	KCTD12	2	-2.95	139.51
1289	COL5A1	2	-5.18	138.11
5921	RASA1	2	2.36	133.5
8470	SORBS2	2	-2.26	128.46
2319	FLOT2	2	-2.57	126.13
7163	TPD52	2	2.53	113.7
1374	CPT1A	2	2.88	103.04
7867	MAPKAPK3	2	2.1	101.77
2192	FBLN1	2	-5.61	101.57
5156	PDGFRA	2	-3.33	101.24
3417	IDH1	2	2.87	86.28
2170	FABP3	2	3.23	84.66
1282	COL4A1	2	-5.65	83.55
1265	CNN2	2	-2.34	83.54
25842	ASF1A	2	2.43	81.23
2194	FASN	2	3.61	79.49
84951	TNS4	2	2.09	77.99
54532	USP53	2	2.52	74.5
1284	COL4A2	2	-2.8	71.58
27071	DAPP1	2	2.76	69.48
6236	RRAD	2	2.21	55.75
1828	DSG1	2	5.49	48.64
873	CBR1	2	2.67	45.58
1290	COL5A2	2	-3.06	43.34
7164	TPD52L1	2	2.04	41.13
3985	LIMK2	2	-3.55	35.62
10626	TRIM16	2	2.42	33.61
652	BMP4	2	-2.8	31.84
2201	FBN2	2	3.06	29.74
284217	LAMA1	2	2.07	29.28
3303	HSPA1A	2	2.52	26.7
2275	FHL3	2	-2.4	25.61
548593	SLX1A	2	-2.61	25.23
57761	TRIB3	2	5.52	23.66
3759	KCNJ2	2	2.31	22.66
5806	PTX3	2	20.74	22.25
63892	THADA	2	-2.18	20.67
3604	TNFRSF9	2	19.12	19.02
1808	DPYSL2	2	2.3	17.58
23549	DNPEP	2	2.56	17.17
55054	ATG16L1	2	2.12	15.09
57142	RTN4	2	3.25	13.24
28996	HIPK2	2	2.12	12.66
26018	LRIG1	2	-2.45	10.77
90993	CREB3L1	2	-2.31	10.51
51422	PRKAG2	2	3.25	6.15
316	AOX1	2	2.15	2
64100	ELSPBP1	2	-2.19	0.58
1476	CSTB	2	2.16	0
4646	MYO6	2	2.23	0
6660	SOX5	2	-2.09	0
6196	RPS6KA2	2	2.46	0
7980	TFPI2	2	3.92	0
10577	NPC2	1	3.36	0
4306	NR3C2	1	4.56	0
948	CD36	1	3.77	0
10630	PDPN	1	-2.35	0
91947	ARRDC4	1	2.26	0
4363	ABCC1	1	2.08	0
10969	EBNA1BP2	1	2.01	0
54039	PCBP3	1	2.42	0
10957	PNRC1	1	2.33	0
10140	TOB1	1	2.03	0
9781	RNF144A	1	-2.02	0
390	RND3	1	4.57	0
29911	HOOK2	1	2.15	0
2632	GBE1	1	3.83	0
8914	TIMELESS	1	2.27	0
22948	CCT5	1	2.18	0
26227	PHGDH	1	2.88	0
9464	HAND2	1	-2.09	0
23650	TRIM29	1	2.59	0
1803	DPP4	1	3.39	0
81037	CLPTM1L	1	3.03	0
1612	DAPK1	1	2.47	0
875	CBS	1	3.23	0
2171	FABP5	1	3.32	0
8942	KYNU	1	2.22	0
4898	NRDC	1	2.26	0
6342	SCP2	1	2.44	0
10105	PPIF	1	2.54	0
771	CA12	1	-2.15	0
4216	MAP3K4	1	-2.77	0
79882	ZC3H14	1	2.22	0
4907	NT5E	1	2.02	0
55278	QRSL1	1	2.08	0
10051	SMC4	1	2.17	0
1933	EEF1B2	1	2.4	0
9326	ZNHIT3	1	2.39	0
185	AGTR1	1	2.16	0
5880	RAC2	1	2.62	0
3092	HIP1	1	-3.36	0
4716	NDUFB10	1	2.2	0
231	AKR1B1	1	16.18	0
55689	YEATS2	1	-2.45	0
57132	CHMP1B	1	-2.08	0
23122	CLASP2	1	-2.28	0
83999	KREMEN1	1	-2.27	0
9055	PRC1	1	3.21	0
1164	CKS2	1	3.88	0
1163	CKS1B	1	2.48	0
7272	TTK	1	2.57	0
8313	AXIN2	1	-4.1	0
55755	CDK5RAP2	1	3.26	0
5349	FXYD3	1	2.6	0
79056	PRRG4	1	4.06	0
217	ALDH2	1	2.19	0
10618	TGOLN2	1	-2.25	0
6444	SGCD	1	-2.42	0
6910	TBX5	1	-2.47	0
715	C1R	1	-4.31	0
7306	TYRP1	1	-2.5	0
135112	NCOA7	1	4.46	0
1728	NQO1	1	2.23	0
8896	BUD31	1	2.37	0
84321	THOC3	1	2.615	0
2633	GBP1	1	-2.79	0
84296	GINS4	1	2.04	0
3162	HMOX1	1	2.53	0
2036	EPB41L1	1	-2	0
85458	DIXDC1	1	-3.56	0
9262	STK17B	1	-3.06	0
4837	NNMT	1	-4.88	0
1827	RCAN1	1	3.01	0
420	ART4	1	4.8	0
51334	PRR16	1	2.83	0
11228	RASSF8	1	-2.24	0
8796	SCEL	1	3.69	0
8870	IER3	1	2.6	0
7881	KCNAB1	1	-2.12	0
29995	LMCD1	1	-2.99	0
1528	CYB5A	1	2.55	0
23461	ABCA5	1	2.39	0
60468	BACH2	1	-2.665	0
10024	TROAP	1	-2.19	0
9672	SDC3	1	-2.4	0
4288	MKI67	1	2.32	0
8507	ENC1	1	-3.62	0
1491	CTH	1	2.87	0
6241	RRM2	1	2.36	0
6659	SOX4	1	-2.38	0
8091	HMGA2	1	4.48	0
219	ALDH1B1	1	-3.27	0
6693	SPN	1	-2.04	0
23428	SLC7A8	1	-24.35	0
8140	SLC7A5	1	2.45	0
80021	TMEM62	1	2.04	0
6533	SLC6A6	1	2.35	0
57494	RIMKLB	1	-2.04	0
23657	SLC7A11	1	13.89	0
23362	PSD3	1	-2.72	0
64283	ARHGEF28	1	2.21	0
483	ATP1B3	1	2.94	0
8501	SLC43A1	1	2.15	0
80380	PDCD1LG2	1	2.9	0
2736	GLI2	1	-2.22	0
28958	COA3	1	2.04	0
51661	FKBP7	1	-2.68	0
63898	SH2D4A	1	2.42	0
3157	HMGCS1	1	-2.14	0
1809	DPYSL3	1	-3.17	0
9540	TP53I3	1	2.91	0
23518	R3HDM1	1	-2.25	0
11080	DNAJB4	1	2.3	0
25890	ABI3BP	1	13.29	0
23336	SYNM	1	-2.6	0
968	CD68	1	2.13	0
6781	STC1	1	2.57	0
1514	CTSL	1	4.58	0
5999	RGS4	1	2.61	0
63929	XPNPEP3	1	2.45	0
9824	ARHGAP11A	1	2.04	0
85415	RHPN2	1	2.23	0
3570	IL6R	1	-2.09	0
23588	KLHDC2	1	2.13	0
150864	FAM117B	1	-2.7	0
26037	SIPA1L1	1	-2.19	0
5270	SERPINE2	1	2.26	0
27295	PDLIM3	1	-6.69	0
5176	SERPINF1	1	-5.69	0
10410	IFITM3	1	-3.39	0
23555	TSPAN15	1	-9.66	0
10205	MPZL2	1	2.2	0
9404	LPXN	1	2.51	0
1292	COL6A2	1	-2.53	0
1116	CHI3L1	1	-25.56	0
4060	LUM	1	-3.27	0
6364	CCL20	1	2.9	0
3475	IFRD1	1	2.06	0
3036	HAS1	1	-45.45	0
4237	MFAP2	1	-3.55	0
8654	PDE5A	1	2.62	0
56944	OLFML3	1	-4.55	0
9076	CLDN1	1	10.48	0
4317	MMP8	1	-2.15	0
166614	DCLK2	1	2.98	0
6546	SLC8A1	1	2.49	0
10100	TSPAN2	1	-7.93	0
9507	ADAMTS4	1	-2.85	0
1203	CLN5	1	2.03	0
1281	COL3A1	1	-3.18	0
4254	KITLG	1	6.32	0
5167	ENPP1	1	-7.53	0
1296	COL8A2	1	-3.27	0
358	AQP1	1	-34.66	0
2719	GPC3	1	-2.02	0
1009	CDH11	1	-6.04	0
4016	LOXL1	1	-5.6	0
7851	MALL	1	2.93	0
1298	COL9A2	1	-2.73	0
79674	VEPH1	1	2.09	0
9118	INA	1	2.27	0
149603	RNF187	1	2.15	0
55022	PID1	1	-3.49	0
25987	TSKU	1	-3.95	0
9317	PTER	1	2.56	0
84171	LOXL4	1	3.71	0
85463	ZC3H12C	1	2.86	0
25878	MXRA5	1	-14.57	0

## Sheet: Whole Blood Specific Nodes
Id	Label	Degree	Expression	Betweenness
9770	RASSF2	27	-3.69	2974.49
81539	SLC38A1	27	2.09	2376.06
23043	TNIK	24	2.53	3325.99
53346	TM6SF1	22	2.54	4797.7
23175	LPIN1	21	-2.71	1524.51
51528	JKAMP	21	2.01	1515.53
4238	MFAP3	20	-2.01	2038.59
8825	LIN7A	19	-3.54	2241.6
55619	DOCK10	18	3.76	1601.38
133746	JMY	18	2.07	1480.33
4216	MAP3K4	17	-2.77	1421.8
54838	C10orf26	17	-2.17	1217.62
79660	PPP1R3B	17	-2.4	803.17
8445	DYRK2	17	-2.54	786.15
83464	APH1B	17	2.16	421.63
23122	CLASP2	16	-2.28	7230.45
2589	GALNT1	16	-2.61	2714.14
8522	GAS7	16	-5.47	667.05
80010	RMI1	16	2.87	427.99
6938	TCF12	15	-2.25	5255.48
51000	SLC35B3	15	2.23	3836.88
4688	NCF2	15	2.02	1765.93
10094	ARPC3	15	2.16	923.49
7049	TGFBR3	14	2.31	1340.34
22926	ATF6	14	2.56	780.08
2319	FLOT2	13	-2.57	737.96
4898	NRD1	13	2.26	381.42
3570	IL6R	13	-2.09	267.2
285550	FAM200B	13	2.01	241.73
5110	PCMT1	13	2.21	153.17
4092	SMAD7	12	-3.55	2147.34
3313	HSPA9	12	2.49	1965.3
2289	FKBP5	12	-2.33	681.95
79887	PLBD1	12	3.31	572.11
1163	CKS1B	12	2.48	422.54
2673	GFPT1	12	2.01	285.72
113263	GLCCI1	11	2.59	6016.64
57142	RTN4	11	3.25	4747.04
79882	ZC3H14	11	2.22	2857.75
5412	UBL3	11	2.02	816.92
23012	STK38L	11	-4.15	804.37
7188	TRAF5	11	-2.12	673.19
79899	PRR5L	11	-2.57	485.12
401494	PTPLAD2	11	2.13	108.8
26504	CNNM4	10	3.33	4717.94
115207	KCTD12	10	-2.95	4217.75
8914	TIMELESS	10	2.27	1822.15
4094	MAF	10	-5.43	1190.72
54509	RHOF	10	2	1137.19
9334	B4GALT5	10	2.04	1075.45
10535	RNASEH2A	10	2.1	1050.73
814	CAMK4	10	-2.51	465.32
92106	OXNAD1	10	2.54	310.77
84159	ARID5B	10	-2.87	308.01
1803	DPP4	10	3.39	290.99
10552	ARPC1A	10	2.72	290.52
23518	R3HDM1	10	-2.25	265.52
1390	CREM	10	2.18	242.18
301	ANXA1	10	2.18	197.83
57194	ATP10A	10	-2.17	172.02
8837	CFLAR	10	2.06	149.05
55701	ARHGEF40	10	-2.45	33.61
25896	INTS7	9	2.21	5714.9
9497	SLC4A7	9	2.16	5068.86
6310	ATXN1	9	-2.24	2985.78
3417	IDH1	9	2.87	1205.26
64744	SMAP2	9	-2.32	1039.07
9377	COX5A	9	2.07	519.76
5366	PMAIP1	9	2.89	470.21
306	ANXA3	9	2.66	383.28
6386	SDCBP	9	3.03	262.71
84803	AGPAT9	9	2.98	220.42
10024	TROAP	9	-2.19	190.21
2591	GALNT3	9	3.22	95.83
10424	PGRMC2	9	2.24	44.17
4864	NPC1	9	2.72	31.53
6731	SRP72	8	-2.44	5377.84
5921	RASA1	8	2.36	3496.4
3164	NR4A1	8	-3.16	1761.45
9209	LRRFIP2	8	2.16	1610.01
387119	CEP85L	8	-2.64	1426.7
54984	PINX1	8	2.31	1242.87
9055	PRC1	8	3.21	774.98
6241	RRM2	8	2.36	694.7
25949	SYF2	8	2.33	670.02
7185	TRAF1	8	2.15	549.65
6533	SLC6A6	8	2.35	541.2
2745	GLRX	8	6.27	418.56
129293	C2orf89	8	-2.13	327.35
3985	LIMK2	8	-3.55	187.39
27125	AFF4	8	-2.37	178.66
11235	PDCD10	8	2.21	158.59
79772	MCTP1	8	3.95	153.35
3428	IFI16	8	2.56	150.56
51510	CHMP5	8	2.04	132.7
83999	KREMEN1	8	-2.27	73.68
64764	CREB3L2	8	-2.69	69.31
6480	ST6GAL1	8	2.65	61.5
22877	MLXIP	8	-2.01	44.78
7706	TRIM25	8	2.11	23.9
10100	TSPAN2	8	-7.93	16.99
9781	RNF144A	8	-2.02	8.99
5495	PPM1B	7	-2.17	9713.22
1827	RCAN1	7	3.01	9361.06
6498	SKIL	7	-2.37	5958.3
9859	CEP170	7	2.2	2991.87
5621	PRNP	7	3.29	2805.41
27032	ATP2C1	7	2.15	2554.65
5052	PRDX1	7	2.28	1686
3660	IRF2	7	2	1574.61
3157	HMGCS1	7	-2.14	1354.22
4176	MCM7	7	2.17	807.52
4363	ABCC1	7	2.08	551.85
10135	NAMPT	7	5.86	370.06
55784	MCTP2	7	-2.6	330.04
64859	OBFC2A	7	3.73	317.78
28958	CCDC56	7	2.04	202.08
64979	MRPL36	7	2.28	188.56
51706	CYB5R1	7	2.15	171.13
7320	UBE2B	7	2.42	159.53
2316	FLNA	7	-2.935	126.66
54842	MFSD6	7	2.32	121.83
3759	KCNJ2	7	2.31	75.99
51053	GMNN	7	2.04	59.16
23092	ARHGAP26	7	3.75	50.51
1604	CD55	7	2.24	46.77
7077	TIMP2	7	-2.14	44.33
51128	SAR1B	7	-2.11	43.76
152007	GLIPR2	7	-2.53	16.68
5997	RGS2	7	-22.31	9.51
3416	IDE	6	2.21	10732.3
10678	B3GNT2	6	2.52	7322.18
9097	USP14	6	2.05	4797.3
64750	SMURF2	6	2.74	2477.98
91694	LONRF1	6	2.64	1518.73
23126	POGZ	6	-2.74	1458.13
55278	QRSL1	6	2.08	1400.74
6722	SRF	6	-2.57	1138.98
4869	NPM1	6	2	1037.58
84823	LMNB2	6	-2.45	863.93
1292	COL6A2	6	-2.53	761.27
6693	SPN	6	-2.04	737.17
9741	LAPTM4A	6	2.02	673.69
91526	ANKRD44	6	-4.21	492.17
11180	WDR6	6	-2.31	463.34
54205	CYCS	6	2.11	460.92
2730	GCLM	6	2.39	425.31
7046	TGFBR1	6	-2.44	273.41
55054	ATG16L1	6	2.12	169.78
7296	TXNRD1	6	5.56	144.65
5226	PGD	6	3.35	132.71
26503	SLC17A5	6	2.06	116.09
7163	TPD52	6	2.53	110.34
6546	SLC8A1	6	2.49	106.19
196394	AMN1	6	3.56	88.99
22974	TPX2	6	2.07	65.76
8673	VAMP8	6	2.11	53.12
5111	PCNA	6	2.75	35.31
5552	SRGN	6	2.695	29.35
493861	EID3	6	3.47	6.27
51752	ERAP1	6	2.14	2.23
130507	UBR3	5	2.14	3521.15
10051	SMC4	5	2.17	2850.72
5325	PLAGL1	5	-2.46	2394.06
23287	AGTPBP1	5	2.05	1636.79
10797	MTHFD2	5	2.62	1621.23
11226	GALNT6	5	2.34	1549.88
84321	THOC3	5	2.615	1355.43
490	ATP2B1	5	2.48	1323.5
5479	PPIB	5	-2.77	1093.58
135112	NCOA7	5	4.46	1076.3
10783	NEK6	5	-2.51	879.49
26151	NAT9	5	2.04	790.38
93663	ARHGAP18	5	2.06	707.29
51422	PRKAG2	5	3.25	414.18
3425	IDUA	5	-2.01	397.05
9638	FEZ1	5	2.08	330.29
51430	C1orf9	5	3.24	242.81
23461	ABCA5	5	2.39	156.11
59345	GNB4	5	-2.13	131.52
1880	GPR183	5	-7.36	99.3
203228	C9orf72	5	4.09	60.5
60468	BACH2	5	-2.665	54.57
201799	TMEM154	5	2.38	29.25
8887	TAX1BP1	5	2.03	26
1107	CHD3	5	-2.06	14.28
153733	CCDC112	5	2.36	5.73
56271	BEX4	5	2.41	5.29
873	CBR1	5	2.67	0.2
55312	RFK	4	2.08	8806.11
64131	XYLT1	4	-2.79	1958.29
10969	EBNA1BP2	4	2.01	1229.42
79745	CLIP4	4	3.31	1189.42
153129	SLC38A9	4	2.04	1097.48
10322	SMYD5	4	2.37	995.98
1499	CTNNB1	4	-3.59	834.78
9404	LPXN	4	2.51	800.38
57125	PLXDC1	4	-3.86	419.28
6856	SYPL1	4	2.32	369.93
1203	CLN5	4	2.03	311.78
57132	CHMP1B	4	-2.08	287.77
1647	GADD45A	4	3.1	209.35
231	AKR1B1	4	16.18	161.6
8869	ST3GAL5	4	-4.02	145.43
9603	NFE2L3	4	2.11	102.94
51567	TDP2	4	2.42	31.16
1265	CNN2	4	-2.34	20.28
9873	FCHSD2	4	-3.46	19.52
23185	LARP4B	4	2.07	11.06
6388	SDF2	4	2.08	9.02
27338	UBE2S	4	-3.9	7.02
2194	FASN	4	3.61	3.21
83692	CD99L2	4	-2.14	0.35
5695	PSMB7	4	2.08	0
4288	MKI67	4	2.32	0
145389	SLC38A6	3	2.52	3124
57506	MAVS	3	-3.54	2083.73
81037	CLPTM1L	3	3.03	1578.74
5257	PHKB	3	2.3	1547.98
6103	RPGR	3	2.04	1528.89
55746	NUP133	3	2.21	1429.11
200424	TET3	3	-4.38	1302.75
3303	HSPA1A	3	2.52	993
3159	HMGA1	3	4.19	934.17
23588	KLHDC2	3	2.13	814.35
90441	ZNF622	3	2.13	674.98
10618	TGOLN2	3	-2.25	668.21
57552	NCEH1	3	2.98	664
10775	POP4	3	2.26	514.46
6509	SLC1A4	3	2.21	473.98
9262	STK17B	3	-3.06	433.21
54622	ARL15	3	-2.04	342.78
27101	CACYBP	3	2.51	333
440	ASNS	3	3.71	270.14
6342	SCP2	3	2.44	265.69
5504	PPP1R2	3	-2.03	252.22
63929	XPNPEP3	3	2.45	237.18
8850	KAT2B	3	-2.45	221.55
23549	DNPEP	3	2.56	191.48
659	BMPR2	3	-3.14	167.86
2260	FGFR1	3	-2.24	166
9315	NREP	3	-3.72	166
51175	TUBE1	3	2	150.91
471	ATIC	3	2.28	136.38
9317	PTER	3	2.56	129.98
7091	TLE4	3	-2.2	104.94
57542	KLHDC5	3	-3.17	78.6
467	ATF3	3	2.58	61.36
92856	IMP4	3	2.17	52.45
5159	PDGFRB	3	-7.75	51.41
84450	ZNF512	3	-2.37	34.58
27351	PPPDE2	3	2.33	34.58
483	ATP1B3	3	2.94	28.47
11010	GLIPR1	3	-2.62	15.16
10417	SPON2	3	-2.26	11.69
3725	JUN	3	-2.5	8.03
7295	TXN	3	2.64	7.46
57060	PCBP4	3	-2.53	3.06
8896	BUD31	3	2.37	2.22
55755	CDK5RAP2	3	3.26	1.04
57458	TMCC3	3	-3.67	1
6446	SGK1	3	2.08	0.5
83716	CRISPLD2	3	-4.19	0
3654	IRAK1	3	-2.06	0
8507	ENC1	3	-3.62	0
2272	FHIT	3	2.24	0
150962	PUS10	2	2.24	1649.35
9990	SLC12A6	2	2.52	1338.18
871	SERPINH1	2	-2.01	1320
3603	IL16	2	-3.195	994.98
25912	C1orf43	2	2.04	664
392	ARHGAP1	2	-3.33	645.02
8546	AP3B1	2	2.13	630.78
64863	METTL4	2	2.27	510.84
5311	PKD2	2	2.49	504.98
219	ALDH1B1	2	-3.27	471.33
55697	VAC14	2	2.97	347.31
8894	EIF2S2	2	2.17	333
401548	SNX30	2	-2.44	333
247	ALOX15B	2	-2.96	333
5118	PCOLCE	2	-2.38	333
80021	TMEM62	2	2.04	333
10197	PSME3	2	-2.08	321.02
64776	C11orf1	2	2.1	316.94
5106	PCK2	2	2.38	192.78
2308	FOXO1	2	-4.08	75.8
10641	NPRL2	2	2.04	64.19
81537	SGPP1	2	2.29	58.41
51399	TRAPPC4	2	2.08	24.34
55001	TTC22	2	2.31	14.19
7867	MAPKAPK3	2	2.1	12.36
25842	ASF1A	2	2.43	11.42
841	CASP8	2	-2.09	3.28
2710	GK	2	2.17	0.25
5932	RBBP8	2	2.8	0
120227	CYP2R1	2	2.24	0
55907	CMAS	2	2.34	0
468	ATF4	2	2.08	0
1537	CYC1	2	2.05	0
9540	TP53I3	2	2.91	0
9726	ZNF646	2	-2.04	0
10105	PPIF	2	2.54	0
5743	PTGS2	2	2.75	0
10961	ERP29	2	2.11	0
5584	PRKCI	2	-2.33	0
10788	IQGAP2	2	-3.2	0
7128	TNFAIP3	2	2.25	0
1164	CKS2	2	3.88	0
2729	GCLC	2	2.92	0
4716	NDUFB10	2	2.2	0
150864	FAM117B	2	-2.7	0
25903	OLFML2B	2	-2.11	0
10808	HSPH1	2	2.78	0
124512	METTL23	1	2.46	0
5018	OXA1L	1	2.12	0
11168	PSIP1	1	3.06	0
1933	EEF1B2	1	2.4	0
9509	ADAMTS2	1	-3.44	0
79572	ATP13A3	1	-2.06	0
10533	ATG7	1	2.07	0
22948	CCT5	1	2.18	0
3995	FADS3	1	2.04	0
5954	RCN1	1	2.93	0
11080	DNAJB4	1	2.3	0
23312	DMXL2	1	2.42	0
63892	THADA	1	-2.18	0
3315	HSPB1	1	-2.12	0
2934	GSN	1	-2.04	0
875	CBS	1	3.23	0
25840	METTL7A	1	-5.41	0
3295	HSD17B4	1	2.02	0
3487	IGFBP4	1	-4.48	0
9749	PHACTR2	1	-5.235	0
10289	EIF1B	1	2.56	0
1831	TSC22D3	1	-2.34	0

## Sheet: Adipose Tissue Specific Nodes
Id	Label	Degree	Expression	Betweenness
1612	DAPK1	23	2.47	1430.51
10098	TSPAN5	20	2.67	1107.06
1264	CNN1	15	-8.47	398.03
85415	RHPN2	15	2.23	139.47
79875	THSD4	15	2.6	121.25
10231	RCAN2	13	-7.29	725.3
55796	MBNL3	13	-2.04	414.69
54796	BNC2	13	-3.58	358.87
59	ACTA2	13	-4.44	255.1
2316	FLNA	13	-2.935	128.95
23552	CDK20	11	2.54	4148.88
8470	SORBS2	11	-2.26	664.22
5650	KLK7	11	2.51	320.45
7169	TPM2	11	-2.05	96.73
10398	MYL9	11	-2.34	5.37
25802	LMOD1	11	-2.52	5.37
54762	GRAMD1C	10	3.59	19.24
3671	ISLR	9	-7.4	2243
8654	PDE5A	9	2.62	622.01
10085	EDIL3	9	-2.55	83.81
57211	GPR126	9	2.4	36.04
6876	TAGLN	9	-2.67	35.21
1946	EFNA5	8	3.21	145.04
5584	PRKCI	8	-2.33	6.83
5592	PRKG1	7	-2.45	1598.88
7070	THY1	7	-2.01	980
93517	SDR42E1	7	2.64	138.54
1281	COL3A1	7	-3.18	134.5
11228	RASSF8	7	-2.24	1.5
84168	ANTXR1	6	-3.61	2866.33
10100	TSPAN2	6	-7.93	1845.71
1909	EDNRA	6	-6.85	1164.4
9076	CLDN1	6	10.48	968.95
4239	MFAP4	6	-13.3	285.5
1289	COL5A1	6	-5.18	102.67
1277	COL1A1	6	-9.64	71.5
1278	COL1A2	6	-2.47	66.33
23414	ZFPM2	6	-3.08	5.22
23022	PALLD	6	-3.08	0
285550	FAM200B	5	2.01	1427
4306	NR3C2	5	4.56	857
8082	SSPN	5	-4.38	274.67
800	CALD1	5	-2.2	213.25
7077	TIMP2	5	-2.14	127.17
64798	DEPTOR	5	-2.27	126.17
7162	TPBG	5	2.95	18.29
1295	COL8A1	5	-2.71	4.5
5311	PKD2	5	2.49	1.91
25822	DNAJB5	5	-3.83	0
1296	COL8A2	4	-3.27	4150.35
9902	MRC2	4	-2.42	1494
23126	POGZ	4	-2.74	1203
629	CFB	4	6.43	614
54739	XAF1	4	-2.1	375
5118	PCOLCE	4	-2.38	213
4045	LSAMP	4	-2.82	126
1634	DCN	4	-3.9	126
7348	UPK1B	4	9.46	27.38
72	ACTG2	4	-3.73	0.33
2619	GAS1	4	-2.53	0
7881	KCNAB1	4	-2.12	0
2736	GLI2	3	-2.22	4012
64116	SLC39A8	3	3.29	840
771	CA12	3	-2.15	251
7980	TFPI2	3	3.92	133.39
55740	ENAH	3	-2.21	126
57224	NHSL1	3	-3.82	0.83
23336	SYNM	3	-2.6	0
25818	KLK5	3	5.48	0
51430	C1orf9	3	3.24	0
25903	OLFML2B	3	-2.11	0
1290	COL5A2	3	-3.06	0
253827	MSRB3	3	-2.42	0
23231	SEL1L3	2	4.4	372
54810	GIPC2	2	2.02	250
387119	CEP85L	2	-2.64	250
6310	ATXN1	2	-2.24	250
827	CAPN6	2	2.28	126
25925	ZNF521	2	-2.09	126
7188	TRAF5	2	-2.12	126
6925	TCF4	2	-4.89	126
158219	TTC39B	2	2.25	126
25878	MXRA5	2	-14.57	126
1809	DPYSL3	2	-3.17	99.33
6444	SGCD	2	-2.42	3
51435	SCARA3	2	-4.51	0
10216	PRG4	2	-2.01	0
9915	ARNT2	2	-2.61	0
22801	ITGA11	2	-6.47	0
283208	P4HA3	2	-3.9	0
3075	CFH	2	-2.85	0
7148	TNXB	2	2.02	0
4256	MGP	2	-2.18	0
9315	NREP	1	-3.72	0
4628	MYH10	1	-3.02	0
8850	KAT2B	1	-2.45	0
3730	KAL1	1	-2.77	0
10630	PDPN	1	-2.35	0
8869	ST3GAL5	1	-4.02	0
7025	NR2F1	1	2.26	0
10040	TOM1L1	1	2.18	0
145957	NRG4	1	3.09	0
5654	HTRA1	1	-3.86	0
4016	LOXL1	1	-5.6	0
2706	GJB2	1	-3.95	0
136	ADORA2B	1	2.21	0
166614	DCLK2	1	2.98	0
5744	PTHLH	1	2.08	0
11168	PSIP1	1	3.06	0
652	BMP4	1	-2.8	0
1674	DES	1	-2.66	0
27295	PDLIM3	1	-6.69	0
5587	PRKD1	1	-2.15	0
4060	LUM	1	-3.27	0
4921	DDR2	1	2.03	0
55107	ANO1	1	2.16	0
64863	METTL4	1	2.27	0
10964	IFI44L	1	-2.42	0
9464	HAND2	1	-2.09	0
56944	OLFML3	1	-4.55	0
23043	TNIK	1	2.53	0
4071	TM4SF1	1	16.11	0
51705	EMCN	1	2.1	0
4147	MATN2	1	-21.98	0
4642	MYO1D	1	-2.11	0
64761	PARP12	1	2.35	0
5890	RAD51B	1	2.16	0
83604	TMEM47	1	2.05	0

## Sheet: Coronary Artery Specific Nodes
Id	Label	Degree	Expression	Betweenness
968	CD68	16	2.13	65.52
8673	VAMP8	14	2.11	81.27
4688	NCF2	14	2.02	51.99
10924	SMPDL3A	14	2.02	37.77
8942	KYNU	11	2.22	30.59
231	AKR1B1	10	16.18	63.56
10577	NPC2	9	3.36	25.02
53346	TM6SF1	9	2.54	4.08
9404	LPXN	8	2.51	50.79
3988	LIPA	8	3.06	5.43
9619	ABCG1	7	12.1	31.85
2710	GK	7	2.17	15.13
2512	FTL	7	2.61	0.54
5880	RAC2	5	2.62	111.39
79887	PLBD1	5	3.31	0
27071	DAPP1	4	2.76	108.12
247	ALOX15B	4	-2.96	13.48
10788	IQGAP2	4	-3.2	0
64744	SMAP2	3	-2.32	50.28
200424	TET3	3	-4.38	40.53
2213	FCGR2B	2	-2.04	30
841	CASP8	2	-2.09	15.65
57552	NCEH1	2	2.98	0
10094	ARPC3	2	2.16	0
1514	CTSL1	2	4.58	0
2717	GLA	2	2.18	0
55697	VAC14	1	2.97	0
64761	PARP12	1	2.35	0
23231	SEL1L3	1	4.4	0
4094	MAF	1	-5.43	0
23129	PLXND1	1	-2.56	0
19	ABCA1	1	7.47	0

## Sheet: Heart Atrium Specific Nodes
Id	Label	Degree	Expression	Betweenness
633	BGN	12	-3.99	593.58
3671	ISLR	11	-7.4	333.71
4060	LUM	11	-3.27	279.7
6678	SPARC	9	-2.25	130.35
9902	MRC2	8	-2.42	331.12
1513	CTSK	8	-2.15	232.28
1634	DCN	8	-3.9	201.06
1289	COL5A1	8	-5.18	72.77
5118	PCOLCE	7	-2.38	297.26
1290	COL5A2	7	-3.06	88.09
84168	ANTXR1	7	-3.61	81.77
1281	COL3A1	6	-3.18	28
1277	COL1A1	6	-9.64	28
1278	COL1A2	6	-2.47	10.52
2331	FMOD	5	-3.54	218.28
10417	SPON2	5	-2.26	137.31
1292	COL6A2	5	-2.53	39.1
4256	MGP	4	-2.18	157.74
1291	COL6A1	4	-2.76	103.45
4147	MATN2	4	-21.98	62.3
3790	KCNS3	4	-2.05	52.62
25878	MXRA5	4	-14.57	24.83
1805	DPT	4	-16.71	5.35
54587	MXRA8	3	-3.81	118.67
1296	COL8A2	3	-3.27	76.25
165	AEBP1	3	-3	56.71
1295	COL8A1	3	-2.71	40.78
8654	PDE5A	3	2.62	22.76
84898	PLXDC2	3	-2.22	14.72
4237	MFAP2	3	-3.55	8.06
3075	CFH	2	-2.85	57
5325	PLAGL1	2	-2.46	57
5754	PTK7	2	-3.73	45.01
3730	KAL1	2	-2.77	26
5176	SERPINF1	2	-5.69	24.71
7431	VIM	2	-2.94	20.69
51661	FKBP7	2	-2.68	18.83
1303	COL12A1	2	-4.83	15.13
25890	ABI3BP	2	13.29	7.38
4628	MYH10	2	-3.02	6.67
1809	DPYSL3	2	-3.17	3.43
7837	PXDN	2	-2.01	0
4016	LOXL1	2	-5.6	0
2192	FBLN1	2	-5.61	0
115908	CTHRC1	2	-4.85	0
1298	COL9A2	2	-2.73	0
55107	ANO1	2	2.16	0
4045	LSAMP	1	-2.82	0
7077	TIMP2	1	-2.14	0
716	C1S	1	-5.05	0
7188	TRAF5	1	-2.12	0
2736	GLI2	1	-2.22	0
56944	OLFML3	1	-4.55	0
2934	GSN	1	-2.04	0
2719	GPC3	1	-2.02	0
1306	COL15A1	1	-4.74	0
51435	SCARA3	1	-4.51	0
152007	GLIPR2	1	-2.53	0
84251	SGIP1	1	4.6	0

## Sheet: Heart Ventricle Specific Nodes
Id	Label	Degree	Expression	Betweenness
7837	PXDN	32	-2.01	1539.59
1292	COL6A2	30	-2.53	4756
152007	GLIPR2	28	-2.53	3045.93
6678	SPARC	28	-2.25	907.1
84823	LMNB2	26	-2.45	5746.13
1289	COL5A1	26	-5.18	1485.04
4060	LUM	24	-3.27	952.02
9902	MRC2	24	-2.42	720.08
1278	COL1A2	24	-2.47	350.34
1809	DPYSL3	23	-3.17	1407.74
4323	MMP14	23	-2.37	1362.92
1306	COL15A1	23	-4.74	1261.99
5479	PPIB	22	-2.77	3662.37
633	BGN	21	-3.99	1497.43
4907	NT5E	21	2.02	1373.65
1290	COL5A2	21	-3.06	48.06
1009	CDH11	20	-6.04	2179.27
25878	MXRA5	20	-14.57	765.55
1513	CTSK	20	-2.15	687.86
25903	OLFML2B	19	-2.11	208.94
115908	CTHRC1	19	-4.85	207.13
9097	USP14	18	2.05	11110.9
5118	PCOLCE	18	-2.38	690.16
968	CD68	18	2.13	165.7
5954	RCN1	17	2.93	3572.57
8887	TAX1BP1	17	2.03	1766.81
8914	TIMELESS	17	2.27	1304.99
1277	COL1A1	17	-9.64	62.07
1281	COL3A1	17	-3.18	15
10417	SPON2	16	-2.26	796.34
4237	MFAP2	16	-3.55	232.64
11010	GLIPR1	16	-2.62	117.3
4147	MATN2	16	-21.98	26.11
84168	ANTXR1	15	-3.61	382.51
3671	ISLR	15	-7.4	94.76
1291	COL6A1	15	-2.76	63.67
22948	CCT5	14	2.18	16514.5
130507	UBR3	14	2.14	1910.6
2275	FHL3	14	-2.4	1455.61
51435	SCARA3	14	-4.51	61.94
8654	PDE5A	13	2.62	273.45
3790	KCNS3	13	-2.05	84.36
9055	PRC1	13	3.21	6.7
1284	COL4A2	12	-2.8	1558.21
4199	ME1	12	4.11	594.72
3295	HSD17B4	12	2.02	434.49
25890	ABI3BP	12	13.29	280.6
25960	GPR124	12	-4.3	148.01
5754	PTK7	12	-3.73	51.21
81037	CLPTM1L	11	3.03	4014.69
8877	SPHK1	11	-2.1	2175.91
23231	SEL1L3	11	4.4	841.86
5334	PLCL1	11	-2.4	507.78
8745	ADAM23	11	2.25	431.23
6546	SLC8A1	11	2.49	235.87
5257	PHKB	11	2.3	198.44
7077	TIMP2	11	-2.14	86.99
27286	SRPX2	11	-2.81	17.18
7184	HSP90B1	10	-2.1	4943.74
7162	TPBG	10	2.95	938.25
1295	COL8A1	10	-2.71	609.03
8470	SORBS2	10	-2.26	470.37
1282	COL4A1	10	-5.65	102.05
2192	FBLN1	10	-5.61	35.22
9509	ADAMTS2	10	-3.44	0.99
23022	PALLD	9	-3.08	2128.88
6520	SLC3A2	9	2.39	770.47
3416	IDE	9	2.21	753.04
1462	VCAN	9	-7	497.83
1303	COL12A1	9	-4.83	332
54587	MXRA8	9	-3.81	263.67
1634	DCN	9	-3.9	78.29
57125	PLXDC1	9	-3.86	20.19
3162	HMOX1	9	2.53	2.18
7070	THY1	9	-2.01	0.83
5591	PRKDC	8	2.18	12045.6
10231	RCAN2	8	-7.29	904.72
23122	CLASP2	8	-2.28	856.08
7431	VIM	8	-2.94	43.54
285590	SH3PXD2B	8	-2.51	17.37
55107	ANO1	8	2.16	8.21
4239	MFAP4	8	-13.3	0.86
200424	TET3	7	-4.38	5222.69
8894	EIF2S2	7	2.17	2995.46
55746	NUP133	7	2.21	1872.25
9507	ADAMTS4	7	-2.85	1270.5
10969	EBNA1BP2	7	2.01	1128.02
6342	SCP2	7	2.44	587.1
8896	BUD31	7	2.37	325.73
93663	ARHGAP18	7	2.06	263.5
5325	PLAGL1	7	-2.46	262.38
203447	NRK	7	2.97	261.12
5110	PCMT1	7	2.21	139.3
81539	SLC38A1	7	2.09	71.83
2743	GLRB	7	2.36	42.46
4642	MYO1D	7	-2.11	34.27
1805	DPT	7	-16.71	13.4
1307	COL16A1	7	-2.15	8.41
960	CD44	6	3.45	5419.05
3428	IFI16	6	2.56	643.44
11182	SLC2A6	6	2.07	549.96
5270	SERPINE2	6	2.26	301.79
92126	DSEL	6	2.94	219.7
79745	CLIP4	6	3.31	127.22
160518	DENND5B	6	-2.2	83.97
55353	LAPTM4B	6	-2.97	45.26
113277	TMEM106A	6	2.29	38.06
1240	CMKLR1	6	-7.09	10.3
5156	PDGFRA	6	-3.33	0
7357	UGCG	5	3.13	4322.52
56288	PARD3	5	2.2	2289.5
56999	ADAMTS9	5	-3.96	2034
3309	HSPA5	5	2.51	1193.99
51528	JKAMP	5	2.01	693.36
28996	HIPK2	5	2.12	650.5
4837	NNMT	5	-4.88	605.42
6792	CDKL5	5	-2.28	547.77
23588	KLHDC2	5	2.13	280.1
4329	ALDH6A1	5	-2.13	276.11
64065	PERP	5	3.27	272.03
8507	ENC1	5	-3.62	262.32
8850	KAT2B	5	-2.45	239.04
23414	ZFPM2	5	-3.08	90.6
55568	GALNT10	5	-2.74	9.1
7148	TNXB	5	2.02	2.08
56944	OLFML3	5	-4.55	0.17
51128	SAR1B	4	-2.11	2251.34
3654	IRAK1	4	-2.06	1394.96
23786	BCL2L13	4	2.23	1292.7
6236	RRAD	4	2.21	1289
288	ANK3	4	2.25	688.43
5176	SERPINF1	4	-5.69	593.87
26018	LRIG1	4	-2.45	361.98
301	ANXA1	4	2.18	285.05
10410	IFITM3	4	-3.39	283.15
7058	THBS2	4	-6.5	264.5
6444	SGCD	4	-2.42	79.04
10783	NEK6	4	-2.51	51.66
55437	STRADB	4	2	6.7
1107	CHD3	4	-2.06	1.4
4016	LOXL1	4	-5.6	1.32
2719	GPC3	4	-2.02	0
1933	EEF1B2	4	2.4	0
10197	PSME3	3	-2.08	11998
90843	TCEAL8	3	2.01	524.26
28511	NKIRAS2	3	-2.24	520
1390	CREM	3	2.18	520
7296	TXNRD1	3	5.56	383.5
54205	CYCS	3	2.11	270.45
11235	PDCD10	3	2.21	266.69
2729	GCLC	3	2.92	262.15
10775	POP4	3	2.26	261
1410	CRYAB	3	-4.08	261
4489	MT1A	3	2.39	261
22926	ATF6	3	2.56	261
3985	LIMK2	3	-3.55	224.82
57761	TRIB3	3	5.52	100.85
3313	HSPA9	3	2.49	55.76
3487	IGFBP4	3	-4.48	22.15
23287	AGTPBP1	3	2.05	21.24
8140	SLC7A5	3	2.45	9.66
9469	CHST3	3	-5.26	5.5
9590	AKAP12	3	12.03	1
2202	EFEMP1	3	2.51	0.93
51339	DACT1	3	-2.44	0
6659	SOX4	3	-2.38	0
55907	CMAS	2	2.34	2284.36
23243	ANKRD28	2	2.5	520
8974	P4HA2	2	-2.11	470.91
7704	ZBTB16	2	-3.2	261
57506	MAVS	2	-3.54	261
51567	TDP2	2	2.42	261
4306	NR3C2	2	4.56	261
1604	CD55	2	2.24	261
56271	BEX4	2	2.41	261
79365	BHLHE41	2	-3.94	261
4128	MAOA	2	2.6	188.27
152559	PAQR3	2	2.07	171.21
6890	TAP1	2	2.15	9.09
5106	PCK2	2	2.38	1.76
7188	TRAF5	2	-2.12	1.12
6731	SRP72	2	-2.44	0
2632	GBE1	2	3.83	0
5806	PTX3	2	20.74	0
8061	FOSL1	2	3.28	0
3984	LIMK1	2	-2.19	0
3069	HDLBP	2	-2.3	0
8546	AP3B1	2	2.13	0
6196	RPS6KA2	2	2.46	0
90441	ZNF622	2	2.13	0
4256	MGP	2	-2.18	0
63898	SH2D4A	2	2.42	0
10322	SMYD5	2	2.37	0
716	C1S	2	-5.05	0
3075	CFH	2	-2.85	0
440	ASNS	2	3.71	0
10797	MTHFD2	2	2.62	0
286343	LURAP1L	2	-2.04	0
219699	UNC5B	2	-2.07	0
7046	TGFBR1	2	-2.44	0
3570	IL6R	2	-2.09	0
494143	CHAC2	2	2.08	0
10488	CREB3	2	2.06	0
5495	PPM1B	2	-2.17	0
9497	SLC4A7	2	2.16	0
25912	C1orf43	1	2.04	0
8572	PDLIM4	1	-2.4	0
3656	IRAK2	1	6.16	0
57224	NHSL1	1	-3.82	0
2805	GOT1	1	2.81	0
64744	SMAP2	1	-2.32	0
23024	PDZRN3	1	-6.37	0
5052	PRDX1	1	2.28	0
1264	CNN1	1	-8.47	0
10135	NAMPT	1	5.86	0
57552	NCEH1	1	2.98	0
10094	ARPC3	1	2.16	0
5209	PFKFB3	1	-2.02	0
4238	MFAP3	1	-2.01	0
23336	SYNM	1	-2.6	0
10051	SMC4	1	2.17	0
51430	C1orf9	1	3.24	0
54984	PINX1	1	2.31	0
10618	TGOLN2	1	-2.25	0
8082	SSPN	1	-4.38	0
2036	EPB41L1	1	-2	0
7128	TNFAIP3	1	2.25	0
7306	TYRP1	1	-2.5	0
5159	PDGFRB	1	-7.75	0
847	CAT	1	2.12	0
219	ALDH1B1	1	-3.27	0
4071	TM4SF1	1	16.11	0
63929	XPNPEP3	1	2.45	0
51399	TRAPPC4	1	2.08	0
92856	IMP4	1	2.17	0
5584	PRKCI	1	-2.33	0
2697	GJA1	1	-2.73	0
64750	SMURF2	1	2.74	0
387758	FIBIN	1	2.84	0
84898	PLXDC2	1	-2.22	0
10533	ATG7	1	2.07	0
196394	AMN1	1	3.56	0
51752	ERAP1	1	2.14	0
4953	ODC1	1	3.14	0
3988	LIPA	1	3.06	0
63892	THADA	1	-2.18	0
4259	MGST3	1	2.09	0
2078	ERG	1	-2.39	0
7980	TFPI2	1	3.92	0
79875	THSD4	1	2.6	0
4499	MT1M	1	2.69	0
136	ADORA2B	1	2.21	0
652	BMP4	1	-2.8	0
374	AREG	1	-2.17	0
91947	ARRDC4	1	2.26	0
3425	IDUA	1	-2.01	0
2289	FKBP5	1	-2.33	0
9770	RASSF2	1	-3.69	0
4921	DDR2	1	2.03	0
8483	CILP	1	-28.63	0
5167	ENPP1	1	-7.53	0
83716	CRISPLD2	1	-4.19	0
79921	TCEAL4	1	-2.15	0

## Sheet: Skeletal Muscle Specific Nodes
Id	Label	Degree	Expression	Betweenness
7431	VIM	39	-2.94	1328.7
7077	TIMP2	31	-2.14	847.87
1291	COL6A1	30	-2.76	446.33
716	C1S	27	-5.05	590.9
5654	HTRA1	27	-3.86	272.36
152007	GLIPR2	26	-2.53	255.39
1292	COL6A2	25	-2.53	193.55
115908	CTHRC1	24	-4.85	556.02
54587	MXRA8	24	-3.81	554.86
5118	PCOLCE	22	-2.38	113.55
165	AEBP1	21	-3	436.11
9902	MRC2	21	-2.42	69.01
4907	NT5E	20	2.02	680.58
54510	PCDH18	20	-2.06	428.55
5311	PKD2	20	2.49	145.58
4060	LUM	19	-3.27	71.87
1289	COL5A1	19	-5.18	25.44
3428	IFI16	18	2.56	743.3
3671	ISLR	18	-7.4	73.48
4256	MGP	17	-2.18	590.7
1278	COL1A2	17	-2.47	35.99
5325	PLAGL1	16	-2.46	258.93
301	ANXA1	16	2.18	108.08
4642	MYO1D	16	-2.11	105.53
25903	OLFML2B	16	-2.11	20.3
1513	CTSK	15	-2.15	83.12
1290	COL5A2	15	-3.06	46.21
1281	COL3A1	15	-3.18	31.68
800	CALD1	14	-2.2	221.93
5159	PDGFRB	14	-7.75	221.84
10417	SPON2	14	-2.26	12.66
1277	COL1A1	14	-9.64	3.93
1805	DPT	14	-16.71	1.8
4323	MMP14	13	-2.37	509.31
56944	OLFML3	13	-4.55	149.37
8323	FZD6	13	-2.08	35.25
8522	GAS7	13	-5.47	31.36
55959	SULF2	12	-4.36	256.69
7188	TRAF5	12	-2.12	210.1
3487	IGFBP4	12	-4.48	97.99
59345	GNB4	12	-2.13	68.1
25925	ZNF521	12	-2.09	12.9
960	CD44	11	3.45	325.15
2202	EFEMP1	11	2.51	156.78
9509	ADAMTS2	11	-3.44	14.43
1107	CHD3	10	-2.06	214.05
6876	TAGLN	10	-2.67	85.8
2316	FLNA	10	-2.935	85.8
1462	VCAN	9	-7	76
2012	EMP1	9	4.47	21.22
4776	NFATC4	8	-2.31	194.49
59	ACTA2	8	-4.44	135.48
2719	GPC3	8	-2.02	120.86
633	BGN	8	-3.99	103.2
1265	CNN2	8	-2.34	3.12
7148	TNXB	8	2.02	1.92
1240	CMKLR1	7	-7.09	57.67
4327	MMP19	7	-2.25	56.38
55790	CSGALNACT1	7	-2.41	18.78
10398	MYL9	7	-2.34	17.48
5737	PTGFR	7	2.49	10.89
2192	FBLN1	6	-5.61	461.01
8572	PDLIM4	6	-2.4	51.23
1808	DPYSL2	6	2.3	17.3
4257	MGST1	6	4.97	11.62
1264	CNN1	6	-8.47	1.53
1306	COL15A1	6	-4.74	0.55
1612	DAPK1	6	2.47	0.12
4921	DDR2	5	2.03	11.62
7162	TPBG	5	2.95	7.67
11046	SLC35D2	5	2.07	6.49
10410	IFITM3	5	-3.39	3.93
72	ACTG2	5	-3.73	0
25960	GPR124	4	-4.3	31.87
7837	PXDN	4	-2.01	2.86
25890	ABI3BP	4	13.29	1.67
84168	ANTXR1	4	-3.61	0
5479	PPIB	4	-2.77	0
6678	SPARC	4	-2.25	0
57125	PLXDC1	4	-3.86	0
2331	FMOD	3	-3.54	118
51435	SCARA3	3	-4.51	116
1191	CLU	3	-3.62	116
7049	TGFBR3	3	2.31	58.5
3908	LAMA2	3	-2.7	58.5
4628	MYH10	3	-3.02	22.86
57542	KLHDC5	3	-3.17	2.03
56271	BEX4	3	2.41	0.67
1909	EDNRA	3	-6.85	0
185	AGTR1	3	2.16	0
3075	CFH	3	-2.85	0
10577	NPC2	3	3.36	0
57124	CD248	3	-3.45	0
4239	MFAP4	2	-13.3	10.95
285590	SH3PXD2B	2	-2.51	1.62
9770	RASSF2	2	-3.69	1.61
27286	SRPX2	2	-2.81	0
1303	COL12A1	2	-4.83	0
348013	FAM70B	2	2.05	0
30008	EFEMP2	2	-2.56	0
387758	FIBIN	2	2.84	0
1634	DCN	2	-3.9	0
59277	NTN4	1	5.84	0
121227	LRIG3	1	-5.05	0
7357	UGCG	1	3.13	0
2697	GJA1	1	-2.73	0
79827	CLMP	1	-2.25	0
10867	TSPAN9	1	-2.68	0
144100	PLEKHA7	1	2.46	0
23129	PLXND1	1	-2.56	0
4147	MATN2	1	-21.98	0
8877	SPHK1	1	-2.1	0
2078	ERG	1	-2.39	0
11010	GLIPR1	1	-2.62	0
1311	COMP	1	-37.75	0
135112	NCOA7	1	4.46	0
57494	RIMKLB	1	-2.04	0
57863	CADM3	1	-6.38	0
2934	GSN	1	-2.04	0
7058	THBS2	1	-6.5	0

## Sheet: Liver Specific Nodes
Id	Label	Degree	Expression	Betweenness
7077	TIMP2	73	-2.14	1131.28
1292	COL6A2	70	-2.53	1136.17
7431	VIM	60	-2.94	491.28
165	AEBP1	51	-3	723.88
1307	COL16A1	51	-2.15	230.04
1303	COL12A1	48	-4.83	299.51
2239	GPC4	48	-3.54	131.75
23452	ANGPTL2	46	-3.49	391.38
2331	FMOD	46	-3.54	344.81
22808	MRAS	45	-3.39	280.78
1291	COL6A1	45	-2.76	274
3671	ISLR	44	-7.4	178.26
84168	ANTXR1	44	-3.61	67.67
2202	EFEMP1	43	2.51	336.58
2619	GAS1	43	-2.53	264.74
5159	PDGFRB	43	-7.75	69.12
288	ANK3	39	2.25	80.33
54587	MXRA8	39	-3.81	54.09
1809	DPYSL3	39	-3.17	35.56
9902	MRC2	38	-2.42	73.75
4016	LOXL1	38	-5.6	41.79
23187	PHLDB1	37	-3.03	221.05
3908	LAMA2	36	-2.7	391.27
30008	EFEMP2	36	-2.56	324.1
147372	CCBE1	36	2.93	99.19
84898	PLXDC2	36	-2.22	31.39
2316	FLNA	35	-2.935	1656.16
9509	ADAMTS2	35	-3.44	292.52
1634	DCN	35	-3.9	156.76
4776	NFATC4	35	-2.31	63.28
51339	DACT1	35	-2.44	33.72
7025	NR2F1	34	2.26	111.82
633	BGN	34	-3.99	70.32
25960	GPR124	34	-4.3	26.54
2615	LRRC32	33	-26.39	435.43
1289	COL5A1	33	-5.18	298.56
1290	COL5A2	33	-3.06	107.99
4239	MFAP4	33	-13.3	39.03
83716	CRISPLD2	32	-4.19	282.35
29995	LMCD1	32	-2.99	223.9
4060	LUM	32	-3.27	40.54
7058	THBS2	31	-6.5	2767.72
6925	TCF4	31	-4.89	391.06
27286	SRPX2	31	-2.81	145.91
2719	GPC3	31	-2.02	94.38
345557	PLCXD3	31	2.02	29.6
4131	MAP1B	30	2.21	484.1
10602	CDC42EP3	30	2.33	96.6
25878	MXRA5	29	-14.57	5.52
23414	ZFPM2	28	-3.08	16.45
1107	CHD3	28	-2.06	9.83
1282	COL4A1	27	-5.65	915.33
5325	PLAGL1	27	-2.46	44.39
27303	RBMS3	26	-2.03	23.57
2275	FHL3	24	-2.4	1343.23
1284	COL4A2	24	-2.8	728.56
9464	HAND2	24	-2.09	13.79
4363	ABCC1	23	2.08	1188.73
7424	VEGFC	23	2.35	172.72
126393	HSPB6	23	-2.48	115.51
23129	PLXND1	22	-2.56	1610.91
10398	MYL9	22	-2.34	81.81
57494	RIMKLB	21	-2.04	65.45
4323	MMP14	21	-2.37	28.69
8483	CILP	21	-28.63	14.22
7148	TNXB	20	2.02	4.38
4256	MGP	19	-2.18	76.45
7070	THY1	19	-2.01	3.79
56944	OLFML3	18	-4.55	86.48
1805	DPT	18	-16.71	4.2
6678	SPARC	17	-2.25	1558.39
7837	PXDN	17	-2.01	1178.28
1278	COL1A2	17	-2.47	56.99
51232	CRIM1	17	2.35	30.33
389558	FAM180A	17	5.26	1.37
1281	COL3A1	16	-3.18	30.53
7169	TPM2	15	-2.05	245.53
11010	GLIPR1	14	-2.62	1334.47
2260	FGFR1	14	-2.24	32.52
9469	CHST3	14	-5.26	28.17
54510	PCDH18	13	-2.06	20.4
152007	GLIPR2	12	-2.53	4313.02
439921	MXRA7	12	-2.38	307.83
25802	LMOD1	12	-2.52	169.4
6876	TAGLN	12	-2.67	70.22
57124	CD248	12	-3.45	4.09
6533	SLC6A6	11	2.35	4685.93
5552	SRGN	10	2.695	7400.94
27295	PDLIM3	10	-6.69	312.85
59	ACTA2	10	-4.44	32.42
4092	SMAD7	10	-3.55	16.5
4628	MYH10	10	-3.02	16.1
1462	VCAN	9	-7	2344.25
3399	ID3	9	-12.49	10.94
7188	TRAF5	9	-2.12	5.96
1513	CTSK	9	-2.15	0
8877	SPHK1	8	-2.1	2388.74
83464	APH1B	8	2.16	474.98
7078	TIMP3	8	-2.53	21.12
1277	COL1A1	8	-9.64	2.39
2078	ERG	7	-2.39	1153.12
348013	FAM70B	7	2.05	161
1808	DPYSL2	7	2.3	1.91
55790	CSGALNACT1	7	-2.41	0
3985	LIMK2	6	-3.55	2598.67
3313	HSPA9	6	2.49	1461.5
55214	LEPREL1	6	4.03	681.81
56271	BEX4	6	2.41	213.06
4688	NCF2	6	2.02	110.53
6520	SLC3A2	5	2.39	5891.67
871	SERPINH1	5	-2.01	1015.37
135112	NCOA7	5	4.46	922.33
10135	NAMPT	5	5.86	836.33
10808	HSPH1	5	2.78	834.9
22948	CCT5	5	2.18	493.33
23428	SLC7A8	5	-24.35	422
471	ATIC	5	2.28	246.33
79921	TCEAL4	5	-2.15	0
8894	EIF2S2	4	2.17	1704.5
81539	SLC38A1	4	2.09	1529.33
1410	CRYAB	4	-4.08	1041
3309	HSPA5	4	2.51	836
4869	NPM1	4	2	809.33
22974	TPX2	4	2.07	627
9638	FEZ1	4	2.08	422
2213	FCGR2B	4	-2.04	213
9262	STK17B	4	-3.06	211
11080	DNAJB4	4	2.3	146.13
55689	YEATS2	4	-2.45	109.9
960	CD44	4	3.45	58.28
5327	PLAT	4	5.47	0.26
7357	UGCG	4	3.13	0.2
6364	CCL20	3	2.9	1236
27101	CACYBP	3	2.51	1035
27338	UBE2S	3	-3.9	1035
2710	GK	3	2.17	712
10197	PSME3	3	-2.08	627
6446	SGK1	3	2.08	518
133	ADM	3	2.32	496.38
8896	BUD31	3	2.37	421
5743	PTGS2	3	2.75	421
6659	SOX4	3	-2.38	401.03
7145	TNS1	3	-5.46	211.59
10535	RNASEH2A	3	2.1	211
23555	TSPAN15	3	-9.66	211
6236	RRAD	3	2.21	84.46
3315	HSPB1	3	-2.12	66.87
115207	KCTD12	3	-2.95	12.02
5270	SERPINE2	3	2.26	5.44
6648	SOD2	3	7.92	2.67
2192	FBLN1	3	-5.61	0.34
652	BMP4	3	-2.8	0.09
219699	UNC5B	3	-2.07	0
1514	CTSL1	2	4.58	5907
9334	B4GALT5	2	2.04	1106
5209	PFKFB3	2	-2.02	628.97
4953	ODC1	2	3.14	420
5591	PRKDC	2	2.18	420
10370	CITED2	2	2.43	211
2673	GFPT1	2	2.01	211
9097	USP14	2	2.05	211
10577	NPC2	2	3.36	211
948	CD36	2	3.77	211
9507	ADAMTS4	2	-2.85	211
56901	NDUFA4L2	2	-3.71	211
57007	CXCR7	2	2.16	211
8870	IER3	2	2.6	204.37
9518	GDF15	2	2.6	75.24
9672	SDC3	2	-2.4	0
1240	CMKLR1	2	-7.09	0
9770	RASSF2	2	-3.69	0
301	ANXA1	2	2.18	0
63892	THADA	2	-2.18	0
5479	PPIB	2	-2.77	0
5111	PCNA	2	2.75	0
10051	SMC4	2	2.17	0
83604	TMEM47	2	2.05	0
3775	KCNK1	2	2.06	0
7184	HSP90B1	2	-2.1	0
3303	HSPA1A	2	2.52	0
3576	IL8	2	9.22	0
3488	IGFBP5	2	-34.08	0
1909	EDNRA	2	-6.85	0
1264	CNN1	2	-8.47	0
23231	SEL1L3	1	4.4	0
5880	RAC2	1	2.62	0
6731	SRP72	1	-2.44	0
55034	MOCOS	1	2.81	0
10094	ARPC3	1	2.16	0
1476	CSTB	1	2.16	0
57520	HECW2	1	4.47	0
9859	CEP170	1	2.2	0
3416	IDE	1	2.21	0
59277	NTN4	1	5.84	0
10488	CREB3	1	2.06	0
51053	GMNN	1	2.04	0
23704	KCNE4	1	-2.56	0
64979	MRPL36	1	2.28	0
2697	GJA1	1	-2.73	0
89797	NAV2	1	-2.22	0
4070	TACSTD2	1	5.66	0
440	ASNS	1	3.71	0
22877	MLXIP	1	-2.01	0
25822	DNAJB5	1	-3.83	0
5997	RGS2	1	-22.31	0
27032	ATP2C1	1	2.15	0
10552	ARPC1A	1	2.72	0
3159	HMGA1	1	4.19	0
168667	BMPER	1	-3.72	0
7980	TFPI2	1	3.92	0
4837	NNMT	1	-4.88	0
3428	IFI16	1	2.56	0
84171	LOXL4	1	3.71	0
